# Supplementary material for: Trait-like visual cortical hyperactivity in trait anxiety
Source: Nat Commun. 2025 Dec 20;17:794. doi: 10.1038/s41467-025-67480-3 (PMC12824385; doi:10.1038/s41467-025-67480-3)
Supplement: Supplementary file 4 — Source Data [file 41467_2025_67480_MOESM4_ESM.zip]

Archive with 2 entries (2 files):
- Source_data_intro.docx
- Visual_hyperactivity_source_data.xlsx
