# Supplementary material for: Trait-like visual cortical hyperactivity in trait anxiety
Source: Nat Commun. 2025 Dec 20;17:794. doi: 10.1038/s41467-025-67480-3 (PMC12824385; doi:10.1038/s41467-025-67480-3)
Supplement: Supplementary file 4 — Source Data [file 41467_2025_67480_MOESM4_ESM.zip › Visual_hyperactivity_source_data.xlsx]

## Sheet: Figure 1
sub	Sex	BIS	T1_P1	T2_P1	T3_P1	T1_C1N1	T2_C1N1	T3_C1N1
1	0	18	4.35141	5.77598	3.27674	-2.67533	-1.8047	-4.33612
2	1	18	4.13893	2.66826	4.30245	1.29706	1.13376	2.05211
3	0	20	5.1281	4.91152	4.39635	-3.25136	-1.44694	0.662854
4	1	19	1.59418	1.52127	2.03801	-3.92062	-4.28119	-1.30278
5	1	18	6.37032	6.39638		0.376187	2.91488
8	1	23	1.86272	0.597465		-2.89582	-2.06969
9	0	24	3.34244	2.74578	3.5354	-5.52719	-4.88855	-6.6789
10	1	24	0.191538	-0.292265	0.355331	-4.30502	-6.16252	-3.8621
11	0	18	7.72454	9.19889		2.0146	3.43319
12	0	22	2.81376	4.85742	3.38885	0.477364	-0.019479	0.562469
13	0	15	2.37551	3.16821	3.37877	-3.98256	-2.19313	-2.65472
14	1	17	2.79528	2.73549		0.0922692	-0.279977
15	0	22	4.06835	4.09784	3.96331	-3.63263	-3.69316	-4.21962
16	1	14	6.98311	7.96904	8.79	1.04102	3.15813	1.49045
17	0	14	2.85431	2.20702	2.02964	-2.74704	-1.86598	-3.13162
18	1	22	3.35238	2.32945	4.42736	-6.39982	-5.4932	-4.04957
19	0	20	2.77269	4.60982		-2.72248	-0.175343
20	0	21	3.71933	5.32181	4.55977	0.157175	0.389987	0.245429
21	1	20	0.880793	1.9896	0.502212	-3.40505	-3.03928	-3.16344
22	0	19	4.13544	5.72011	4.80513	2.7791	2.09627	1.69493
23	0	18	0.412055	0.429372	-0.88652	-6.83223	-7.85363	-6.66688
24	1	19	1.5558	1.77209	2.20654	0.128161	0.358327	0.271421
25	1	21	0.699762	1.1928	1.12791	-5.84955	-5.2283	-4.8568
26	0	24	1.68398	3.07568		-4.33303	-3.84218
27	0	24	1.54212	2.08315	2.46073	-3.77895	-4.4717	-3.92556
28	1	15	3.85248	5.26682	3.19814	-1.44469	-1.28704	-2.87506
29	0	21	3.42329	3.12685		-2.51135	-1.4091
31	0	16	3.94846	5.30752		-1.59525	-0.475127
33	1	19	1.90487	2.24019	3.0202	-1.86665	-2.43816	0.0233897
34	1	19	0.485127	-0.0774949	2.45705	-6.14288	-5.5926	-6.0321
37	1	18	3.60562	3.025	2.78796	-0.868293	-1.05479	-0.613927
38	1	21	1.6346	1.58599	1.78362	-0.840395	-1.70155	-1.63618
39	1	18	1.96547	2.10353	2.03462	-4.99314	-4.74233	-4.1609
40	1	19	0.605556	2.77252	2.04377	-4.64726	-4.13255	-4.47101
41	0	23	2.42616	3.62942		-0.370174	0.630484
42	0	24	1.04118	1.65658	1.32484	-6.58372	-5.75333	-4.12544
43	0	18	2.16882	2.26023	1.94058	-6.73373	-6.86632	-5.26084
44	0	26	1.2316	0.584499	0.504613	-6.60969	-5.61361	-7.49498
46	0	21	1.51189	2.14766	1.53367	-8.12714	-9.57465	-9.31279
47	0	23	1.41408	1.50688	0.87251	-5.44959	-5.3855	-6.81436
50	0	25	2.66683	2.71851	3.29532	-2.56431	-1.44102	-2.82964
51	0	23	1.05914	1.0094	2.28068	-6.40575	-4.56297	-4.22971
53	0	20	1.69484	1.98522		-1.13143	-0.478475
54	0	21	1.30889	0.748674	0.960946	-9.6613	-9.03148	-10.524
55	0	15	0.559329	1.30869	1.43615	-2.74509	-2.50695	-2.31887
56	0	19	2.6834	3.63223		-1.76706	-1.56717
57	1	16	4.68754	6.37209	6.48634	-1.90295	-0.388912	-0.202706

## Sheet: Figure 2
id	Sex	Bistotal	ML_P1_P8	MR_P1_P7	PC_C1_Oz	LSF_P1_Oz	HSF_C1_Oz	EO_ap_exp
1		19	-0.0738492	0.55512	0.123574	0.283954	-0.779564
2	1	12	-0.777751	0.24021	0.708207	1.6722	-0.930823
3	1	11	-0.397109	1.50035	0.860492	5.2877	0.666955
4	0	23	2.73958	1.97253	-5.85761	1.87539	-5.60829
5	0	11	-0.202545	-0.14074	-0.182484	3.29515	0.2602
6	1	11	-0.206895	0.510782	-1.61268	6.17948	2.06932
7	0	18	1.99023	2.02444	-0.496594	4.31162	-0.849586
8	0	14	1.10242	0.670027	-0.218502	2.96925	-2.93253
9	1	22	0.252161	-0.706892	-1.10266	5.51121	-0.943383	2.06531
10	0	17	1.64544	1.04415	-2.70128	1.01357	0.38167	2.46765
11	1	18	0.340259	1.25398	-1.37288	4.31528	-1.26249	2.19765
12	0	17	0.660537	0.335366	-1.52959	0.620316	-2.64578	1.73112
13	0	17	-0.200804	0.390381	-1.42239	1.26882	-0.2178	2.30874
14	0	20	0.165778	0.200643	-1.1295	0.93839	0.0617304	2.04912
15	1	14	-0.0709269	0.0956607	-0.30536	2.197	-2.54592	2.13896
16	0	16	-0.71918	2.9264	-3.67878	0.447161	0.810412	2.25756
17	0	14	-0.566964	1.8138	-2.21801	0.978037	-2.57408	2.48988
18	0	17	2.55449	1.87753	0.212138	0.633072	-4.66608	2.18848
19	0	21	0.546934	0.805439	0.431545	4.5307	1.6003	1.74798
20	0	21	1.36235	0.863347	-0.00461426	5.51856	1.2227	2.18911
21	1	21	0.402176	-1.309	-1.30508	0.506515	-3.32321	2.13752
22	0	22	0.48599	0.827528	-1.19383	1.18541	-1.19312	2.15792
23	0	16	0.169305	-0.214523	-0.208738	1.84194	1.04993	2.28272
24	0	17	-0.203718	0.458723	-0.93788	1.81941	-0.267579	1.80387
25	0	22	-2.02212	-1.01911	-0.185652	1.52301	0.304852	1.8883
26	0	20	1.47312	1.76548	1.65455	0.645547	-1.98411	1.76737
27	1	24	1.50836	1.15267	-0.996174	1.07965	-1.05077	2.3165
28	1	25	-0.060345	-0.692564	-1.67858	3.57669	-0.317097	2.17631
29	0	15	2.03669	1.62911	-3.0885	6.38164	-4.26515	1.49301
30	0	21	-0.465188	1.87017	-0.662088	4.36826	-1.95404	1.95145
31	0	22	-0.0554326	-0.411732	-1.1014	1.32818	-4.75985	1.82888
32	0	25	-1.23727	0.892903	-1.34383	4.48123	-4.40818	2.42665
33	0	26	0.990858	0.35453	-2.07724	1.99206	-4.94285	2.23469
34	0	22	1.02927	-0.404113	-3.37104	4.58671	-3.36791	2.31181
35	0	22	1.07647	2.48832	-1.13906	10.1719	-1.8456	2.52905
36	0	23	1.52387	0.0194513	-3.12886	2.35276	-1.24481	2.25389
37	1	24	0.3596	1.63924	-2.37907	2.17595	-2.56599	1.7573
38	1	15	0.676693	0.898612	-2.51159	2.59647	-2.74127	2.0243
39	0	28	-1.12361	0.633416	-4.19948	5.65275	-6.13119	2.56552
40	1	21	0.232099	2.35202	-0.269597	5.58464	-0.0162726	1.99498
41	1	26	0.905034	0.657005	-2.11804	7.31646	-0.890335	2.33694
42	0	23	0.656574	1.23705	-1.85067	7.19494	-7.06161	2.13323
43	1	13	0.229573	0.431311	-1.71091	3.83356	-1.07018	2.35452
44	0	28	-0.237657	1.39838	-1.68385	-0.0450059	-1.62712	2.50087
45	1	16	0.0759745	0.150003	-2.2519	0.992463	-1.34966	2.49146
46	0	18	0.741391	0.211265	0.964644	-0.0304869	-0.159578	1.9073
47	0	14	-0.321278	1.26075	0.0121111	4.88891	-0.212199	2.3045
48	0	8	1.80889	0.534218	-0.342919	3.98096	0.0600971	2.15474
49	0	22	0.706864	1.34468	0.136255	3.22927	0.676542	2.03133
50	1	17	1.61198	1.68023	0.769638	2.14119	2.17476	3.03949
51	0	20	0.932957	0.393144	0.351924	1.09435	-0.394363
52	0	22	3.40487	0.483916	-4.5639	0.408007	-4.43504	2.22068

## Sheet: Figure 3
Sub	Sex	BIS	BIS_zscore	LSF_P1	HSF_P1
1	0	26	1.28036	14.9195	12.4245
2	1	17	-0.685392	8.96716	6.98108
3	1	19	-0.248558	8.51169	7.14821
5	0	24	0.843526	2.83634	2.2397
6	1	17	-0.685392	3.22431	6.55404
8	0	22	0.406692	4.40353	4.02481
9	1	25	1.06194	9.02278	6.30928
10	1	20	-0.0301415	6.27319	3.37297
11	0	24	0.843526	6.75976	7.39481
12	0	16	-0.903809	9.94377	8.34329
13	1	20	-0.0301415	11.1557	1.56108
14	0	26	1.28036	7.66045	5.86153
15	0	19	-0.248558	12.0462	5.65669
17	0	20	-0.0301415	0.624871	0.482413
18	0	15	-1.12223	7.2078	2.78585
19	1	18	-0.466975	3.35503	7.6676
20	1	23	0.625109	4.88374	2.30243
21	1	14	-1.34064	5.2456	-1.57528
22	1	18	-0.466975	8.22573	3.37999
24	1	20	-0.0301415	5.5013	1.68021
25	0	25	1.06194	3.85225	-3.34286
27	1	27	1.49878	5.40736	7.25602
28	1	23.5	0.734318	4.46422	3.84388
29	0	12	-1.77748	6.21256	-2.37157
30	0	23	0.625109	20.0563	9.2521
31	0	19	-0.248558	16.5579	-3.32754
32	0	21	0.188275	5.67625	-2.46985
33	0	21	0.188275	13.1807	2.99458
34	0	26	1.28036	8.79095	13.0667
35	0	24	0.843526	8.87488	-2.72668
36	0	24	0.843526	11.4892	6.31801
37	1	12	-1.77748	7.56215	7.32809
38	1	15	-1.12223	9.45047	9.91291
39	1	25	1.06194	10.9535	10.2008
41	1	12	-1.77748	-0.556564	-3.2058
42	0	23	0.625109	7.87631	6.70063
43	1	14	-1.34064	6.89837	-0.204347
44	0	11	-1.99589	8.72397	-3.57028
45	1	19	-0.248558	5.74802	1.54745
46	0	26	1.28036	4.69986	5.62108

## Sheet: Table S1
sub	BIS	BISzscore	CSp_P1_T1	CSp_P1_T2	CSm_P1_T1	CSm_P1_T2	CSp_C1N1_T1	CSp_C1N1_T2	CSm_C1N1_T1	CSm_C1N1_T2	CSp_P1_T3	CSp_C1N1_T3	CSm_P1_T3	CSm_C1N1_T3
1	18	-0.64	3.56911	4.7676	5.13371	6.81954	-2.74093	-1.98068	-2.55144	-1.41969	2.64688	-3.97029	3.9066	-4.58855
2	18	-0.64	4.10996	1.13968	4.16725	4.19684	0.868515	1.06931	1.55134	0.890411	4.84252	1.08815	3.76238	2.97968
3	20	-0.02	5.4493	4.87567	4.81762	4.94778	-2.75338	-1.64044	-3.50862	-0.951364	3.77607	0.67529	5.01663	0.777914
4	19	-0.33	1.44421	0.920044	1.74588	2.15079	-4.41758	-4.0249	-3.28069	-4.38418	1.22882	-1.72503	2.82881	-0.848328
5	18	-0.64	5.68485	6.42032	7.02499	6.37324	0.633983	2.18736	0.0440726	3.68933
6	23	0.91	2.71222	0.529089	1.01322	0.669863	-3.08068	-1.76156	-2.75944	-2.5396
7	24	1.22	2.29131	3.23276	4.41831	2.26999	-5.57841	-4.56455	-4.79443	-4.67868	4.11776	-6.1989	2.9865	-6.47256
8	24	1.22	0.23345	-0.0516646	0.149626	-0.532866	-4.06395	-5.44145	-4.33995	-6.55496	-0.332864	-3.72748	1.04352	-3.77008
9	18	-0.64	8.23622	9.47844	7.19437	8.92569	1.7002	2.70445	1.90407	3.78892
10	22	0.6	2.81189	4.7098	2.81571	5.01026	-0.052163	0.238613	0.982266	-0.275696	3.05428	0.679201	3.71582	0.443432
11	15	-1.57	2.18686	2.91947	2.57074	3.41124	-3.8804	-1.99816	-4.06568	-2.47054	2.71746	-2.76241	4.04769	-2.41576
12	17	-0.95	2.7925	2.78242	2.79807	2.6891	-0.153757	-0.346633	0.27912	-0.19044
13	22	0.6	3.25701	3.56267	4.82499	4.65212	-2.87228	-2.09776	-4.48037	-5.32767	3.04435	-4.5276	4.93763	-3.80742
14	14	-1.88	6.1148	8.41933	7.86151	7.5341	1.57701	4.48083	0.581	1.30858	8.97379	2.17983	7.69406	0.736993
15	14	-1.88	3.62546	2.02314	2.08316	2.3909	-3.07799	-1.92527	-2.43041	-1.91742	2.10916	-3.42117	1.94733	-2.75322
16	22	0.6	3.83501	1.94875	2.84704	2.70583	-6.07155	-4.22613	-6.20244	-6.19874	4.16808	-4.47949	4.69261	-3.2676
17	20	-0.02	2.72194	4.82288	2.82402	4.38661	-2.02597	-0.536513	-3.46923	0.021641
18	21	0.29	3.48293	5.14929	3.95572	5.49833	-0.401947	0.976867	0.52732	-0.463659	4.11657	0.412174	5.00298	-0.104038
19	20	-0.02	1.72379	1.07694	0.0665323	2.95657	-3.58566	-3.10126	-3.18283	-2.94974	0.746581	-3.46996	0.255066	-2.86997
20	19	-0.33	4.71136	5.60264	3.54596	5.83758	1.59738	1.36059	3.39752	2.45428	4.56731	1.26739	5.05694	1.76146
21	18	-0.64	0.127776	0.890702	0.699678	-0.031957	-7.12007	-8.85952	-6.53762	-6.79064	-1.36349	-6.49898	-0.414906	-6.70981
22	19	-0.33	1.54919	2.24871	1.56257	1.3169	-0.12483	0.614849	0.300138	0.118588	2.34775	0.0163879	2.06532	0.489589
23	21	0.29	-0.163039	1.12947	1.55264	1.25994	-6.45806	-5.23663	-4.82307	-5.13921	1.03884	-4.63602	1.21598	-4.70474
24	24	1.22	1.60218	3.40982	1.76303	2.74904	-3.73582	-3.4973	-4.62317	-3.9044
25	24	1.22	1.2981	2.24577	1.78336	1.91867	-3.46878	-4.42808	-4.08568	-4.49871	2.98033	-3.44291	1.95307	-4.32484
26	15	-1.57	2.92919	5.0529	4.74393	5.48571	-2.4334	-1.68795	-0.518157	-0.986098	3.90934	-2.7302	2.49512	-2.97691
27	21	0.29	3.70519	3.1735	3.14463	3.07968	-1.86816	-2.18815	-3.05185	-0.644452
28	16	-1.26	3.47186	5.50115	4.4306	5.12679	-1.86131	-0.395467	-1.50036	-0.747209
29	19	-1.57	1.72348	2.21894	2.08837	2.26218	-1.47051	-2.06574	-2.08582	-2.50896	3.96457	0.0907167	2.10839	0.0890187
30	19	-0.33	0.540228	-0.189514	0.433087	0.0358263	-5.70794	-6.13551	-6.19694	-4.68428	2.0852	-5.94094	2.8289	-5.82033
31	18	-0.64	3.54132	2.92959	3.6677	3.11717	-1.80684	-0.467106	0.137622	-1.42852	2.73476	-1.1387	2.84241	0.0942888
32	21	0.29	1.76052	1.15336	1.50721	2.00387	-0.362859	-1.00378	-1.53281	-2.44446	1.97976	-0.888332	1.59639	-2.44832
33	18	-0.64	1.43503	1.53765	2.48385	2.68241	-4.73228	-4.5719	-4.97158	-4.69845	1.6153	-3.6731	2.45394	-4.43326
34	19	-0.33	0.518032	3.13858	0.695093	2.39384	-4.59578	-3.48106	-4.33389	-4.2169	2.65004	-4.55969	1.4093	-3.83833
35	23	0.91	2.568	3.87719	2.28754	3.37014	-0.910391	0.290617	-0.39316	0.337512
36	24	1.22	0.157488	0.958613	1.92488	2.3966	-7.70264	-6.55688	-5.13245	-4.59724	1.50405	-4.64923	1.13719	-3.56981
37	18	-0.64	2.83949	2.53025	1.49045	1.99324	-6.44322	-5.85941	-6.61253	-7.54316	2.12934	-5.10855	1.75181	-5.1276
38	26	1.84	0.804986	0.255888	1.65821	0.91311	-6.55183	-5.59649	-6.5373	-5.61555	0.381852	-7.22427	0.623189	-7.53231
39	21	0.29	1.90126	1.45412	1.13565	2.84918	-7.94002	-8.82067	-7.56723	-9.48081	1.92263	-8.54519	1.11693	-9.08079
40	23	0.91	1.20229	0.902666	1.62587	2.12515	-5.29036	-5.87057	-5.58277	-4.94508	-0.391783	-7.02414	2.16655	-6.4639
41	25	1.53	3.16705	2.46161	2.13045	2.96951	-2.26745	-1.64687	-2.54422	-1.05731	2.67118	-3.27672	3.91946	-2.16078
42	23	0.91	0.798876	0.685318	1.32539	1.34094	-5.40679	-2.87984	-7.11506	-5.97295	3.45875	-4.58665	1.07553	-3.65892
43	20	-0.02	2.08228	1.60922	1.29839	2.37433	-1.5332	-0.782691	-0.733078	-0.282514
44	21	0.29	1.33847	0.769533	1.27932	0.727329	-8.81285	-9.24726	-9.97462	-8.21436	1.10432	-11.2046	0.824014	-9.33462
45	15	-1.57	-0.046718	0.432799	1.18677	2.23069	-3.07846	-2.90563	-2.34193	-1.98001	0.912855	-2.44927	1.94756	-2.11469
46	19	-0.33	2.55151	3.73507	2.8065	3.52398	-0.661927	-1.13536	-2.71321	-1.90924
47	16	-1.26	5.48085	6.90257	3.93071	5.85949	-1.21731	0.416687	-2.22563	-0.908493	7.53886	0.0112815	5.43383	-0.161564

## Sheet: Figure S1
sub	Sex	BIS	T1_P1	T2_P1	T3_P1	T1_C1N1	T2_C1N1	T3_C1N1
1	0	18	4.35141	5.77598	3.27674	-2.67533	-1.8047	-4.33612
2	1	18	4.13893	2.66826	4.30245	1.29706	1.13376	2.05211
3	0	20	5.1281	4.91152	4.39635	-3.25136	-1.44694	0.662854
4	1	19	1.59418	1.52127	2.03801	-3.92062	-4.28119	-1.30278
5	1	18	6.37032	6.39638		0.376187	2.91488
8	1	23	1.86272	0.597465		-2.89582	-2.06969
9	0	24	3.34244	2.74578	3.5354	-5.52719	-4.88855	-6.6789
10	1	24	0.191538	-0.292265	0.355331	-4.30502	-6.16252	-3.8621
11	0	18	7.72454	9.19889		2.0146	3.43319
12	0	22	2.81376	4.85742	3.38885	0.477364	-0.019479	0.562469
13	0	15	2.37551	3.16821	3.37877	-3.98256	-2.19313	-2.65472
14	1	17	2.79528	2.73549		0.0922692	-0.279977
15	0	22	4.06835	4.09784	3.96331	-3.63263	-3.69316	-4.21962
16	1	14	6.98311	7.96904	8.79	1.04102	3.15813	1.49045
17	0	14	2.85431	2.20702	2.02964	-2.74704	-1.86598	-3.13162
18	1	22	3.35238	2.32945	4.42736	-6.39982	-5.4932	-4.04957
19	0	20	2.77269	4.60982		-2.72248	-0.175343
20	0	21	3.71933	5.32181	4.55977	0.157175	0.389987	0.245429
21	1	20	0.880793	1.9896	0.502212	-3.40505	-3.03928	-3.16344
22	0	19	4.13544	5.72011	4.80513	2.7791	2.09627	1.69493
23	0	18	0.412055	0.429372	-0.88652	-6.83223	-7.85363	-6.66688
24	1	19	1.5558	1.77209	2.20654	0.128161	0.358327	0.271421
25	1	21	0.699762	1.1928	1.12791	-5.84955	-5.2283	-4.8568
26	0	24	1.68398	3.07568		-4.33303	-3.84218
27	0	24	1.54212	2.08315	2.46073	-3.77895	-4.4717	-3.92556
28	1	15	3.85248	5.26682	3.19814	-1.44469	-1.28704	-2.87506
29	0	21	3.42329	3.12685		-2.51135	-1.4091
31	0	16	3.94846	5.30752		-1.59525	-0.475127
33	1	19	1.90487	2.24019	3.0202	-1.86665	-2.43816	0.0233897
34	1	19	0.485127	-0.0774949	2.45705	-6.14288	-5.5926	-6.0321
37	1	18	3.60562	3.025	2.78796	-0.868293	-1.05479	-0.613927
38	1	21	1.6346	1.58599	1.78362	-0.840395	-1.70155	-1.63618
39	1	18	1.96547	2.10353	2.03462	-4.99314	-4.74233	-4.1609
40	1	19	0.605556	2.77252	2.04377	-4.64726	-4.13255	-4.47101
41	0	23	2.42616	3.62942		-0.370174	0.630484
42	0	24	1.04118	1.65658	1.32484	-6.58372	-5.75333	-4.12544
43	0	18	2.16882	2.26023	1.94058	-6.73373	-6.86632	-5.26084
44	0	26	1.2316	0.584499	0.504613	-6.60969	-5.61361	-7.49498
46	0	21	1.51189	2.14766	1.53367	-8.12714	-9.57465	-9.31279
47	0	23	1.41408	1.50688	0.87251	-5.44959	-5.3855	-6.81436
50	0	25	2.66683	2.71851	3.29532	-2.56431	-1.44102	-2.82964
51	0	23	1.05914	1.0094	2.28068	-6.40575	-4.56297	-4.22971
53	0	20	1.69484	1.98522		-1.13143	-0.478475
54	0	21	1.30889	0.748674	0.960946	-9.6613	-9.03148	-10.524
55	0	15	0.559329	1.30869	1.43615	-2.74509	-2.50695	-2.31887
56	0	19	2.6834	3.63223		-1.76706	-1.56717
57	1	16	4.68754	6.37209	6.48634	-1.90295	-0.388912	-0.202706
